# Supplementary material for: The genomic landscape of cholangiocarcinoma reveals the disruption of post-transcriptional modifiers
Source: Nat Commun. 2022 Jun 1;13:3061. doi: 10.1038/s41467-022-30708-7 (PMC9160072; doi:10.1038/s41467-022-30708-7)
Supplement: Supplementary file 4 — Source Data [file 41467_2022_30708_MOESM4_ESM.xlsx]

## Sheet: Fig.4
Source data file
Fig.4B
METTL14 expression in CCA
0.00765188	0.00793271	0.0172005	0.0263866	0.00124402	0.0249335	0.0183291
0.00563685	0.00427376	0.00584328	0.0826192	0.0130567	0.0220163	0.0369388
0.0156641	0.00746417	0.00649204	0.00376725	0.00260698	0.0550989	0.0049906
0.0236638	0.00192101	0.014334	0.00779011	0.11516	0.0144473	0.00255152
0.000538223	0.0151852	0.0227872	0.00820266	0.140659	0.0284895	0.0544746
0.00931767	0.0193874	0.00675623	0.00831938	0.00709626	0.0529382	0.00111101
0.000694152	0.0183703	0.00343054	0.0143984	0.351705	0.00885423	0.00532904
0.00698212	0.204363	0.00430427	0.0531546	0.0164193	0.00788534	0.00498106
0.0871692	0.0447933	0.0139531	0.00944139	0.0511081	0.0108028	0.0146033
0.010884	0.00596071	0.00753178	0.0268012	0.0130221	0.00803759
METTL14 expression in Normal
0.00353746	0.0132758	0.0572341	0.0376481	0.0941488	0.114886	0.0548143
0.0280799	0.0504289	0.0179372	0.0134227	0.0443134	0.0750627	0.271919
0.0182539	0.0399952	0.0288386	0.0288545	0.0190808	0.215967	0.0321017
0.0476774	0.0244713	0.0499135	0.00286739	0.0796111	0.138196	0.00923913
0.0197768	0.0832361	0.183974	0.0158147	0.0136578	0.161857	0.00378873
0.129665	0.0408693	0.0396468	0.00548129	0.00432776	0.479247	0.0173143
0.00171278	0.0438427	0.0139164	0.06433	0.0109191	0.155835	0.111578
0.00384544	0.0175886	0.0479994	0.0129218	0.0434935	0.133847	0.101035
0.030491	0.0255569	0.0276268	0.0205583	0.0397031	0.0951551	0.00800501
0.0116063	0.0485547	0.0144686	0.0149085	0.0177746	0.110741
p=0.0064			Two-tailed unpaired Student's t-test
Fig.4C
m6A modification in CCA
0.263564	0.112956	0.157603	0.0597932	0.279745	0.106265	0.242275	0.250061
m6A modification in Normal
0.32865	0.20736	0.262835	0.340328	0.32208	0.146533	0.25882	0.311496
p=0.0375				Two-tailed unpaired Student's t-test
	Fig.4D				Fig.4E
METTL14 expression in RBE (%)				m6A modification in RBE (%)
NC	WT	R298H		NC	WT	R298H
0.00461769	0.0792278	0.0930653		0.151878	0.226712	0.103542
0.00448335	0.135995	0.0981234		0.135929	0.231251	0.123293
0.00109258	0.115303	0.0850979		0.131513	0.224872	0.128078
p(NC vs WT)=0.003				p(NC vs WT)=0.0002
p(NC vs R298H)<0.0001				p(WT vs R298H)=0.0001
Two-tailed unpaired Student's t-test				Two-tailed unpaired Student's t-test
Fig.4F
CCK8 curves of RBE
	NC			WT			R298H
1 Day	0.024	0.027	0.03	0.021	0.035	0.032	0.039	0.042	0.039
2 Day	0.144	0.146	0.197	0.194	0.191	0.194	0.204	0.2	0.2
3 Day	0.238	0.253	0.28	0.206	0.197	0.189	0.257	0.237	0.261
4 Day	0.33	0.22	0.293	0.243	0.228	0.187	0.257	0.266	0.281
5 Day	0.51	0.397	0.475	0.254	0.251	0.228	0.462	0.376	0.417
			5 Day	p(NC vs WT)=0.0033
			5 Day	p(WT vs R298H)=0.0027
				Two-tailed unpaired Student's t-test
	Fig.4G				Fig.4H
Apoptotic assay of RBE				Clony numbers of RBE
NC	WT	R298H		NC	WT	R298H
4.06	12.77	4.4		94	52	84
4.34	12.11	5.64		65	48	60
4.26	12.67	4.28		76	41	65
p(NC vs WT)<0.001				p(NC vs WT)=0.0257
p(WT vs R298H)<0.001				p(WT vs R298H)=0.0470
Two-tailed unpaired Student's t-test				Two-tailed unpaired Student's t-test
Fig.4I
Migrated cells of RBE			Invasion cells of RBE
NC	WT	R298H	NC	WT	R298H
560	311	507	260	66	268
456	284	860	246	62	251
508	296	683	271	72	281
p(NC vs WT)=0.0024			p(NC vs WT)<0.0001
p(WT vs R298H)=0.0194			p(WT vs R298H)<0.0001
Two-tailed unpaired Student's t-test			Two-tailed unpaired Student's t-test
Fig.4J
Tumor volume			Tumor weight
NC	WT	R298H	NC	WT	R298H
0.367932	0.135652	0.532726	1.76	0.2267	1.566
0.526217	0.121303	0.297515	1.581	0.298	1.2486
0.265638	0.100398	0.187437	1.653	0.2553	0.7432
0.308667	0.0457585	0.576897	1.533	0.1206	1.9648
0.496362	0.17788	0.364885	1.213	0.3105	1.427
p(NC vs WT)=0.0011			p(NC vs WT)<0.0001
p(WT vs R298H)=0.0066			p(WT vs R298H)=0.0005
Two-tailed unpaired Student's t-test			Two-tailed unpaired Student's t-test

## Sheet: Fig.5
Source data file
Fig.5C						Fig.5D
RNA lifetime for MACF1 in RBE					MERIP of MACF1 in RBE
Time	NC	WT	R298H		WT	R298H
0h	1	1	1		9.34899	1.00326
3h	0.516729	0.489874	0.662103		13.0146	2.79378
6h	0.351503	0.150284	0.354015		2.67847	3.72628
	NCt1/2	3.79h			8.25169	3.41896
	WTt1/2	2.31h			2.95832	1
	R298Ht1/2	4.18h			p(WT vs R298H)=0.0457
					Two-tailed unpaired Student's t-test
	Fig.5E				Fig.5F
RIP of METTL14-related MACF1				Positive cells in RBE (%)
NC	WT	R298H		NC	WT	R298H
1	9.88053	3.78102		83	35	58
1.23839	13.9546	0.929476		87	33	78
4.86382	19.9719	1.87466		84	47	65
p(NC vs WT)=0.0185				p(NC vs WT)=0.0005
p(WT vs R298H)=0.0152				p(WT vs R298H)=0.0172
Two-tailed unpaired Student's t-test				Two-tailed unpaired Student's t-test
	Fig.5H				Fig.5I
Clony numbers of RBE				Apoptotic assay of RBE
NC	si#1	si#2		NC	si#1	si#2
72	37	16		8.67	27.76	32.47
93	44	35		7.18	30.41	28.93
92	26	30		8.38	24.52	28.34
p(NC vs si#1)=0.0044				p(NC vs si#1)=0.0004
p(NC vs si#2)=0.0027				p(NC vs si#2)<0.0001
Two-tailed unpaired Student's t-test				Two-tailed unpaired Student's t-test
Fig.5J
CCK8 curves of RBE
	NC			si#1			si#2
1 Day	0.082	0.142	0.235	0.169	0.225	0.2	0.166	0.176	0.165
2 Day	0.518	0.545	0.671	0.44	0.534	0.508	0.368	0.234	0.126
3 Day	1.017	0.978	1.04	0.971	0.893	0.747	0.554	0.59	0.578
4 Day	1.44	1.479	1.46	1.066	1.138	1.11	0.724	0.668	0.65
			4 Day	p(NC vs si#1)=0.0001
			4 Day	p(NC vs si#2)<0.0001
				Two-tailed unpaired Student's t-test
Fig.5K
Migrated cells of RBE			Invasion cells of RBE
NC	si#1	si#2	NC	si#1	si#2
416	260	220	252	160	154
508	240	244	223	121	101
540	125	172	344	180	182
p(NC vs si#1)=0.0076			p(NC vs si#1)=0.0417
p(NC vs si#2)=0.0030			p(NC vs si#2)=0.0430
Two-tailed unpaired Student's t-test			Two-tailed unpaired Student's t-test
Fig.5L
METTL14 expression in CCA (n=82)
0.0397664	0.00461444	0.0895667	0.0145108	0.0435895	0.00428022	0.191539
0.0613762	0.0104365	0.0492075	0.0437738	0.0212715	0.041901	0.125802
0.00118213	0.00746099	0.0639034	0.0241422	0.165878	0.0215904	0.13211
0.00719666	0.0736879	0.0138932	0.0446544	0.131089	0.0551365	0.02348
0.0191899	0.0441364	0.163012	0.328258	0.0697145	0.071091	0.457549
0.00449747	0.279547	0.114312	0.00109362	0.168697	0.180468	0.0341811
0.00443965	0.0156041	0.0922745	0.288611	0.0576344	0.094035	0.727668
0.0266252	0.158998	0.00502235	0.316583	0.0287494	0.112487	0.00539374
0.135083	0.095287	0.0208644	0.309583	0.291765	0.0500173	0.660224
0.00509244	0.0091556	0.0117395	0.213516	0.301243	0.270375	0.301881
0.00822087	0.0128702	0.0526085	0.119086	0.0863914	0.428507
0.0347133	0.0179192	0.101361	0.0953774	0.0155626	0.125963
MACF1 expression in CCA (n=82)
0.39601	0.329582	0.457897	0.0332551	0.0823472	0.0283154	0.0377733
0.715898	0.339322	0.531781	0.215457	0.149078	0.109007	0.198658
0.314429	0.184228	0.195378	0.111114	0.0784868	0.0938727	0.146615
0.683234	0.36918	0.152143	0.0580326	0.053724	0.0725454	0.019934
0.653347	0.122978	0.227705	0.0305463	0.160378	0.117418	0.0268196
0.500461	0.247888	0.351181	0.124166	0.470086	0.00249564	0.0532989
0.754429	0.218942	0.0899337	0.0611557	0.443963	0.00455591	0.026748
0.765303	0.290222	0.102473	0.0127908	0.227984	0.00478716	0.00870873
0.981054	0.401418	0.0695755	0.0782621	0.113781	0.0103589	0.10477
0.242635	0.279873	0.0251715	0.172574	0.0882082	0.0415585	0.0789888
0.253217	0.10857	0.225853	0.448695	0.046454	0.0359465
0.242192	0.239467	0.0105785	0.0371285	0.0305311	0.0267192
p=0.0196

## Sheet: SFig.3
Source data file
SFig.3C											Sfig.3B
m6A contents of total mRNA in METTL14 High group (n=15)											Pathology number	Overall survival	Expression	Status
0.188078	0.195803	0.376764	0.224088	0.321959	0.291971						1015815	5.09	Low	Death
0.243613	0.283394	0.338686	0.207603	0.224088	0.269161						1016623	5.85	Low	Death
0.22427	0.440998	0.231448									1027487	22.7	High	Death
m6A contents of total mRNA in METTL14 Low group (n=15)											1028814	12.19	Low	Death
0.185462	0.19264	0.209367	0.0484185	0.201521	0.0557786						1029237	11.07	High	Death
0.305049	0.0944039	0.306873	0.0949513	0.209367	0.167214						1030835	11.5	High	Death
0.27354	0.0528589	0.30736									1031065	34.3	High	Death
p(High vs Low)=0.0062			Two-tailed unpaired Student's t-test								1102060	10.68	High	Death
											1107614	60	High	Live
	SFig.3F				SFig.3E						1219818	55.1	Low	Live
m6A in HCCC9810 (%)				METTL14 in HCCC9810							1222422	7.36	High	Death
NC	WT	R298H		NC	WT	R298H					1231331	26.81	High	Death
0.534672	0.659976	0.47871		0.00169476	0.17735	0.167697					1232593	2.89	High	Death
0.559002	0.874088	0.368005		0.00300979	0.314504	0.316075					1322994	1.08	High	Death
0.507908	0.731752	0.400852		0.00255515	0.292011	0.294096					1332766	1.22	Low	Death
p(NC vs WT)=0.0266				p(NC vs WT)=0.0037							1411375	49.51	High	Death
p(WT vs R298H)=0.0088				p(NC vs R298H)=0.0051							1505795	10.81	High	Death
Two-tailed unpaired Student's t-test				Two-tailed unpaired Student's t-test							624082	20.6	High	Death
											811879	4.04	Low	Death
SFig.3H											814206	60	Low	Live
CCK8 curves of HCCC9810											822460	7.59	High	Death
	NC			WT			R298H				824719	60	High	Live
1 Day	0.057	0.072	0.036	0.037	0.057	0.032	0.014	0.042	0.027		827223	60	High	Live
2 Day	0.221	0.213	0.206	0.176	0.207	0.19	0.203	0.214	0.18		902557	3.98	High	Death
3 Day	0.382	0.393	0.451	0.384	0.443	0.432	0.417	0.36	0.413		902702	3.12	High	Live
4 Day	0.739	0.669	0.647	0.613	0.52	0.528	0.594	0.712	0.682		908155	7.62	Low	Death
5 Day	1.192	1.237	1.281	0.962	0.912	0.923	1.101	1.092	1.004		910867	60	High	Live
			5 Day	p(NC vs WT)=0.0005							916730	3.58	High	Death
			5 Day	p(WT vs R298H)=0.0180							921980	60	High	Live
				Two-tailed unpaired Student's t-test							923569	5.55	High	Death
											927641	60	High	Live
	SFig.3I			SFig.3J							927757	60	High	Live
Clony numbers of RBE				Migrated cells of RBE			Invasion cells of RBE				1312379	23.56	High	Live
NC	WT	R298H		NC	WT	R298H	NC	WT	R298H		914585	60	High	Live
102	30	45		342	178	336	140	47	115		926015	4.63	Low	Death
118	32	52		366	143	287	115	30	100		1009299	1.97	Low	Death
145	30	63		390	186	365	120	54	131		1019576	42.71	High	Death
p(NC vs WT)=0.0019				p(NC vs WT)=0.0005			p(NC vs WT)=0.0015				1101302	4.4	Low	Death
p(WT vs R298H)=0.0127				p(WT vs R298H)=0.0037			p(WT vs R298H)=0.0033				1104528	1.12	High	Death
Two-tailed unpaired Student's t-test				Two-tailed unpaired Student's t-test			Two-tailed unpaired Student's t-test				1113442	35.06	High	Death
											1113575	5.39	Low	Death
SFig.3K											1114729	60	High	Live
Wound remaining of RBE (%)			Wound remaining of HCCC9810 (%)								1119156	7.39	High	Death
NC	WT	R298H	NC	WT	R298H						1119537	26.09	Low	Death
43	70	36	19	60	22						1120524	4.67	High	Death
39	75	40	31	65	29						1204436	14.95	High	Death
46	65	38	21	55	31						1204572	28.58	High	Death
p(NC vs WT)=0.0015			p(NC vs WT)=0.0015								1210074	60	High	Live
p(WT vs R298H)=0.0005			p(WT vs R298H)=0.0012								1211068	60	High	Live
Two-tailed unpaired Student's t-test			Two-tailed unpaired Student's t-test								1211223	5.09	Low	Death
											1211869	60	High	Live
SFig.3L											1212529	27.56	Low	Death
Edu positive of RBE (%)			EDU positive of HCCC9810 (%)								1213759	48.62	High	Death
NC	WT	R298H	NC	WT	R298H						1215766	13.77	High	Death
0.252874	0.193548	0.420168	0.237624	0.148148	0.342857						1216360	60	High	Live
0.269504	0.2	0.38	0.315789	0.204545	0.397727						1218048	13.6	High	Death
0.349398	0.190476	0.343434	0.251613	0.129187	0.270677						1218649	41.69	High	Live
p(NC vs WT)=0.0327			p(NC vs WT)=0.0311								1218681	60	Low	Live
p(WT vs R298H)=0.0011			p(WT vs R298H)=0.0150								1222193	28.91	High	Death
Two-tailed unpaired Student's t-test			Two-tailed unpaired Student's t-test								1222973	11.7	High	Death
											1225235	5.37	Low	Death
											1225811	25.2	High	Death
											1226022	26.15	High	Death
											1232598	36.53	High	Live
											1233456	60	Low	Live
											1305259	34.56	High	Death
											1305853	1.12	High	Death
											1307893	29.83	High	Death
											1308673	21.42	High	Death
											1310099	6.18	Low	Death
											1312255	34.66	High	Death
											1312590	11.53	High	Death
											1313650	58.28	High	Death
											1313969	36.24	High	Death
											1314236	60	High	Live
											1315633	13.8	High	Death
											1316623	37.59	High	Death
											1317159	60	High	Live
											1318843	60	Low	Live
											1320312	6.14	Low	Death
											1320730	16.59	High	Death
											1321779	41.27	High	Death
											1322077	4.9	Low	Death
											1324028	9.66	High	Death
											1324358	5.59	High	Death
											1326551	6.97	Low	Death
											1327720	60	High	Live
											1329716	17.08	High	Death
											1335524	10.35	Low	Death
											1338885	60	High	Live
											1342163	34.89	High	Death
											1345044	15.15	High	Death
											1400094	23.2	High	Death
											1401923	1.58	Low	Death
											1406920	9.76	Low	Death
											1407227	4.11	High	Death
											1408180	11.2	High	Death
											1408196	29.31	High	Death
											1408655	15.8	High	Death
											1409687	13.54	High	Death
											1411113	5.62	High	Death
											1412166	29.24	High	Death
											1413209	16.43	High	Death
											1414528	32.89	High	Death
											1414999	21.39	High	Death
											1415272	60	High	Live
											1415466	59.99	Low	Live
											1416822	4.63	High	Death
											1417495	2.56	High	Death
											1419592	5.65	High	Death
											1420479	57.1	High	Live

## Sheet: SFig.4
Source data file
	SFig.4A			SFig.4D
Apoptotic assay of HCCC9810				RNA lifetime for MACF1 in HCCC9810
NC	WT	R298H		Time	NC	WT	R298H
5.9	15.3	10.43		0h	0.0011437	0.00384384	0.002144
7.87	16.19	10.5		3h	0.000855382	0.000947379	0.00181519
7.5	24.32	10.07		6h	0.000820667	0.000655603	0.000712233
p(NC vs WT)=0.0172					NCt1/2	10.83h
p(WT vs R298H)=0.0451					WTt1/2	2.1h
Two-tailed unpaired Student's t-test					R298Ht1/2	4.39h
	SFig.4E				SFig.4F
MERIP of MACF1 in HCCC9810				RIP of METTL14-related MACF1
WT	R298H			NC	WT	R298H
8.65079	3.2131			1	28.7564	0.196977
3.86175	1			5.48655	37.9107	0.155014
6.39321	1.89771			4.0097	16.2491	0.134309
p(WT vs R298H)=0.049				p(NC vs WT)=0.0197
Two-tailed unpaired Student's t-test				p(WT vs R298H)=0.0119
				Two-tailed unpaired Student's t-test
SFig.4G
MACF1 expression in CCA
0.0705699	0.099626	0.0197818	0.210136	0.0294604	0.0579733	0.0124096	0.0638543
0.0358583	0.0692962	0.00261512	0.183697	0.0624684	0.188614	0.69369	0.00771778
0.0443861	0.29906	0.469622	0.19582	0.00144566	0.251375	0.74226	0.43146
0.330685	0.0205729	0.0428547	0.00283074	0.020766	0.159612	0.341259
0.0160793	0.0150465	0.267405	0.0148096	0.0564696	0.149215	0.0898794
0.0317028	0.314167	0.0915552	0.823722	0.15902	0.0668489	0.16322
0.0155285	0.0721096	0.117042	0.25911	0.0101568	0.785843	0.0425327
0.0181851	0.0884068	0.0137811	0.0934177	0.13213	0.109018	0.0280611
0.00679172	0.358943	0.0149204	0.0227507	0.0105589	0.0950344	0.634373
MACF1 expression in Normal
0.00307699	0.0110966	0.0226082	0.00173979	0.000759172	0.00192514	0.000440247	0.00343193
0.00484715	0.0522558	0.337757	0.00651096	0.000341872	0.0057701	0.0343863	0.000504172
0.00433889	0.0460549	0.00611708	0.00131111	0.000785353	0.00133888	0.00722986	0.00110589
0.0867595	0.0689851	0.00267056	0.00499253	0.00322131	0.000997042	0.00093062
3.34197e-05	0.00614071	0.279333	0.00227028	0.0149893	0.000523743	7.23233e-05
0.00122887	0.0242886	0.0246863	0.0158213	0.00448649	0.00470263	0.00046899
2.7115e-05	0.0208115	0.00197397	0.00131723	0.00274719	0.00872792	0.00615968
0.0102956	0.0299385	0.00111404	0.00122373	0.00497828	0.000482668	0.00338275
0.0493738	0.00583076	0.000710167	0.000295135	0.00020304	4.47214e-05	0.000306268
p<0.001			Two-tailed unpaired Student's t-test
	SFig.4I			SFig.4J
Positive cells in HCCC9810				MACF1 expression in RBE			MACF1 expression in HCCC9810
NC	WT	R298H		NC	WT	R298H	NC	WT	R298H
0.727273	0.318182	0.907692		0.000172869	6.29819e-05	0.000317824	0.00454671	0.00167954	0.00632353
0.821429	0.438017	0.814286		0.000300684	0.000106514	0.000291191	0.00788085	0.00251354	0.006921
0.827586	0.25	0.921569		0.000210255	8.88637e-05	0.000258775	0.0100241	0.00244728	0.00578833
p(NC vs WT)=0.0020				p(NC vs WT)=0.0242			p(NC vs WT)=0.0310
p(WT vs R298H)=0.0011				p(WT vs R298H)=0.0007			p(WT vs R298H)=0.0006
Two-tailed unpaired Student's t-test				Two-tailed unpaired Student's t-test			Two-tailed unpaired Student's t-test
SFig.4L
MACF1 expression in RBE			MACF1 expression in HCCC9810
NC	si#1	si#2	NC	si#1	si#2
0.000303477	4.38874e-05	6.86778e-06	0.0186274	0.00286779	0.00124084
0.000282846	1.34523e-05	2.77264e-05	0.0164931	0.00165622	0.00285741
0.000223336	6.02389e-05	1.12177e-05	0.0205543	0.00695743	0.000966774
p(NC vs si#1)=0.0011			p(NC vs si#1)=0.0018
p(NC vs si#2)=0.0005			p(NC vs si#2)=0.0002
Two-tailed unpaired Student's t-test			Two-tailed unpaired Student's t-test

## Sheet: SFig.5
Source data file
	SFig.5A				SFig.5B
Clony numbers of HCCC9810				Apoptotic assay of HCCC9810
NC	si#1	si#2		NC	si#1	si#2
118	65	77		6.42	14.22	14.23
126	86	66		7.06	12.72	14.32
125	80	82		6.89	14.6	24.71
p(NC vs si#1)=0.0024				p(NC vs si#1)=0.0003
p(NC vs si#2)=0.0009				p(NC vs si#2)=0.0346
Two-tailed unpaired Student's t-test				Two-tailed unpaired Student's t-test
SFig.5C
CCK8 curves of HCCC9810
	NC			si#1			si#2
1 Day	0.091	0.069	0.08	0.078	0.071	0.062	0.066	0.062	0.067
2 Day	0.27	0.25	0.247	0.175	0.141	0.106	0.148	0.107	0.097
3 Day	0.552	0.559	0.562	0.341	0.362	0.349	0.344	0.349	0.32
4 Day	0.752	0.731	0.789	0.644	0.6	0.504	0.594	0.57	0.584
5 Day	1.228	1.404	1.484	1.034	1.074	1.082	1.158	1.118	1.032
			5 Day	p(NC vs si#1)=0.0161
			5 Day	p(NC vs si#2)=0.0330
				Two-tailed unpaired Student's t-test
SFig.5D
Migrated cells of HCCC9810			Invasion cells of HCCC9810
NC	si#1	si#2	NC	si#1	si#2
617	369	307	222	88	97
532	320	289	189	67	62
562	403	366	283	74	59
p(NC vs si#1)=0.0040			p(NC vs si#1)=0.0054
p(NC vs si#2)=0.0018			p(NC vs si#2)=0.0062
Two-tailed unpaired Student's t-test			Two-tailed unpaired Student's t-test
SFig.5E
Wound remaining of RBE			Wound remaining of HCCC9810
NC	si#1	si#2	NC	si#1	si#2
0.325	0.698	0.611	0.352148	0.550694	0.616731
0.458	0.714	0.67	0.268514	0.487542	0.658289
0.44	0.564	0.693	0.257129	0.684216	0.70746
p(NC vs si#1)=0.0174			p(NC vs si#1)=0.0112
p(NC vs si#2)=0.0063			p(NC vs si#2)=0.0007
Two-tailed unpaired Student's t-test			Two-tailed unpaired Student's t-test
SFig.5F
Edu positive of RBE			EDU positive of HCCC9810
NC	si#1	si#2	NC	si#1	si#2
0.376623	0.19403	0.267327	0.19863	0.0552764	0.0882353
0.341463	0.135135	0.285714	0.318681	0.0845771	0.138614
0.461538	0.2	0.294118	0.266667	0.0705882	0.0820513
p(NC vs si#1)=0.0063			p(NC vs si#1)=0.0059
p(NC vs si#2)=0.0386			p(NC vs si#2)=0.0155
Two-tailed unpaired Student's t-test			Two-tailed unpaired Student's t-test
